# Supplementary material for: Epithelial zinc finger protein in lung adenocarcinoma: prognostic biomarker with molecular and clinical implications
Source: Hereditas. 2025 Jun 18;162:106. doi: 10.1186/s41065-025-00476-7 (PMC12175355; doi:10.1186/s41065-025-00476-7)
Supplement: Supplementary file 5 — Supplementary Material 5 [file 41065_2025_476_MOESM5_ESM.xlsx]

## Sheet: Sheet1
Supplementary Material 2. Clinical data and relative scores of IHC results of 25 cases of paired LUAD tissues.
				Tumor tissue			Paracancerous tissue
NO.	Gender	Age		Location	Quantity	IHC score	Location		Quantity	IHC score
1	Male	62		0	0	0	nuclear		0.8	2-3+
2	Female	64		Cytoplasmic	0.2	1+	nuclear		0.5	2-3+
3	Female	67		Cytoplasmic	0.2	1+	nuclear		0.6	2-3+
4	Female	51		Cytoplasmic	0.1	1+	nuclear		0.8	2-3+
5	Male	71		Cytoplasmic	0		nuclear		0.5	2-3+
6	Male	62		Cytoplasmic	0		nuclear		0.8	2-3+
7	Female	70		Cytoplasmic	0		nuclear		0.7	2-3+
8	Female	66		Cytoplasmic	0.1	1+	nuclear		0.7	2-3+
9	Female	68		Cytoplasmic	0.2	1+	nuclear		0.7	2-3+
10	Male	73		/	/		nuclear		0.5	2-3+
11	Male	52		Cytoplasmic	0.1	1+	nuclear		0.4	2-3+
12	Male	64		Cytoplasmic	0		nuclear		0.6	2-3+
13	Male	69		Cytoplasmic	0.5	2-3+	nuclear		0.8	2-3+
14	Female	69		Cytoplasmic	0.1	1+	nuclear		0.6	2-3+
15	Female	50		/	/		nuclear		0.7	2-3+
16	Female	54		Cytoplasmic	0		nuclear		0.8	2-3+
17	Female	64		Cytoplasmic	0.1	1+	nuclear		0.7	2-3+
18	Male	68		Cytoplasmic	0.8	2-3+	nuclear		0.5	2-3+
19	Male	74		Cytoplasmic	0.6	2-3+	nuclear		0.7	2-3+
20	Female	55		Cytoplasmic	0.4	2-3+	nuclear		0.6	2-3+
21	Male	59		Cytoplasmic	0.3	2-3+	nuclear		0.4	2-3+
22	Male	60		Cytoplasmic	0		nuclear		0.3	2-3+
23	Female	50		Cytoplasmic	0		nuclear		0.6	2-3+
24	Female	62		Cytoplasmic	0.2	2-3+	nuclear		0.7	2-3+
25	Male	65		Cytoplasmic	0.2	2-3+	nuclear		0.6	2-3+
