# Supplementary material for: Epithelial zinc finger protein in lung adenocarcinoma: prognostic biomarker with molecular and clinical implications
Source: Hereditas. 2025 Jun 18;162:106. doi: 10.1186/s41065-025-00476-7 (PMC12175355; doi:10.1186/s41065-025-00476-7)
Supplement: Supplementary file 6 — Supplementary Material 6 [file 41065_2025_476_MOESM6_ESM.xlsx]

## Sheet: Sheet1
Supplementary Material 3. Top 10 upregulated and 10 downregulated KLF4-related DEGs.
gene_name	gene_id	gene_biotype	baseMean	log2FoldChange	lfcSE	stat	pvalue	padj
REG4	ENSG00000134193	protein_coding	532.177	6.77846	0.302155	22.4337	1.8e-111	3.9e-107
TFF2	ENSG00000160181	protein_coding	611.732	6.03652	0.395608	15.2588	1.44e-52	5.06e-49
MUC17	ENSG00000169876	protein_coding	22.804	5.97888	0.426473	14.0194	1.19e-44	2.78e-41
ANXA10	ENSG00000109511	protein_coding	390.25	5.35381	0.247791	21.6062	1.6e-103	2.2e-99
DPPA2	ENSG00000163530	protein_coding	3.99107	4.73367	0.725811	6.5219	6.94e-11	3.24e-09
UPK1B	ENSG00000114638	protein_coding	257.768	4.59488	0.269823	17.0292	4.99e-65	3.51e-61
ONECUT3	ENSG00000205922	protein_coding	30.6955	4.41358	0.262839	16.7919	2.8e-63	1.69e-59
TM4SF20	ENSG00000168955	protein_coding	25.2789	4.04762	0.293912	13.7715	3.78e-43	7.99e-40
MUC5AC	ENSG00000215182	protein_coding	11491.3	4.00537	0.276351	14.4938	1.33e-47	3.74e-44
PSCA	ENSG00000167653	protein_coding	1494.68	3.97846	0.227507	17.4872	1.79e-68	1.52e-64
SPAG11B	ENSG00000164871	protein_coding	2.04245	-4.04184	0.762109	-5.30349	1.14e-07	2.2e-06
DEFA5	ENSG00000164816	protein_coding	3.00373	-3.99185	0.788542	-5.06232	4.14e-07	6.82e-06
TRIM48	ENSG00000150244	protein_coding	7.21052	-3.41025	0.666369	-5.11767	3.09e-07	5.28e-06
AC068643.1	ENSG00000257703	lncRNA	9.88986	-3.02246	0.392032	-7.70974	1.26e-14	1.28e-12
LINC01345	ENSG00000226374	lncRNA	3.66558	-2.68907	0.503513	-5.34061	9.26e-08	1.84e-06
DEFA8P	ENSG00000223629	unprocessed_pseudogene	1.60279	-2.64722	0.673431	-3.93094	8.46e-05	0.000662
SST	ENSG00000157005	protein_coding	94.5625	-2.63382	0.433138	-6.08079	1.2e-09	4.06e-08
UGT3A1	ENSG00000145626	protein_coding	30.8651	-2.616	0.430251	-6.08017	1.2e-09	4.07e-08
ADAM6	ENSG00000271968	transcribed_unprocessed_pseudogene	2.02063	-2.55296	0.547657	-4.6616	3.14e-06	3.98e-05
LINC02037	ENSG00000238097	lncRNA	9.40035	-2.53197	0.340611	-7.43362	1.06e-13	8.8e-12
Abbreviations: DEGs, differentially expressed genes; p.adj, adjusted p value.
