# Supplementary material for: Epithelial zinc finger protein in lung adenocarcinoma: prognostic biomarker with molecular and clinical implications
Source: Hereditas. 2025 Jun 18;162:106. doi: 10.1186/s41065-025-00476-7 (PMC12175355; doi:10.1186/s41065-025-00476-7)
Supplement: Supplementary file 8 — Supplementary Material 8 [file 41065_2025_476_MOESM8_ESM.xlsx]

## Sheet: Sheet1
Supplementary Material 5. Gene Ontology and KEGG pathway functional enrichment for KLF4-related DEGs.
Ontology	ID	Description	GeneRatio	BgRatio	pvalue	p.adjust	qvalue
BP	GO:0070268	cornification	34/646	112/18670	4.27e-23	1.82e-19	1.65e-19
BP	GO:0008544	epidermis development	58/646	464/18670	1.66e-17	3.54e-14	3.2e-14
BP	GO:0031424	keratinization	37/646	224/18670	2.11e-15	3.01e-12	2.72e-12
BP	GO:0030216	keratinocyte differentiation	43/646	305/18670	3.99e-15	4.26 e-12	3.85e-12
CC	GO:0001533	cornified envelope	16/684	65/19717	4.92e-10	2.07e-07	1.72e-07
CC	GO:0005882	intermediate filament	22/684	214/19717	5.71e-06	0.001	0.000998
CC	GO:0005903	brush border	13/684	99/19717	3.74e-05	0.005	0.004
CC	GO:0045111	intermediate filament cytoskeleton	22/684	251/19717	6.82e-05	0.006	0.005
MF	GO:0030414	peptidase inhibitor activity	28/627	182/17697	5.56e-11	2.86e-08	2.43e-08
MF	GO:0004867	serine-type endopeptidase inhibitor activity	20/627	94/17697	8.36e-11	2.86e-08	2.43e-08
MF	GO:0061134	peptidase regulator activity	29/627	219/17697	9.82e-10	2.24e-07	1.91e-07
MF	GO:0004866	endopeptidase inhibitor activity	25/627	175/17697	2.92e-09	4.99e-07	4.25e-07
KEGG	hsa04080	Neuroactive ligand-receptor interaction	42/279	341/8076	2.98e-13	7.31e-11	6.75e-11
KEGG	hsa00830	Retinol metabolism	13/279	68/8076	4.31e-07	5.28e-05	4.88e-05
KEGG	hsa05204	Chemical carcinogenesis	13/279	82/8076	3.98e-06	0.0003246	0.00029988
KEGG	hsa00140	Steroid hormone biosynthesis	11/279	61/8076	6.17e-06	0.0003779	0.00034913
KEGG	hsa00980	Metabolism of xenobiotics by cytochrome P450	12/279	77/8076	1.13e-05	0.0005522	0.00051008
KEGG	hsa00040	Pentose and glucuronate interconversions	8/279	34/8076	1.52e-05	0.000622	0.0005746
KEGG	hsa00053	Ascorbate and aldarate metabolism	7/279	30/8076	5.6e-05	0.0019593	0.00180986
KEGG	hsa00982	Drug metabolism - cytochrome P450	10/279	71/8076	0.0001475	0.0045169	0.00417237
KEGG	hsa04915	Estrogen signaling pathway	14/279	138/8076	0.0002804	0.0076322	0.00705017
KEGG	hsa00860	Porphyrin and chlorophyll metabolism	7/279	42/8076	0.0005202	0.0127441	0.0117722
KEGG	hsa05034	Alcoholism	16/279	187/8076	0.000725	0.0161486	0.0149171
KEGG	hsa05322	Systemic lupus erythematosus	13/279	136/8076	0.0008146	0.0166321	0.0153637
Abbreviations: BP, biological processes; CC, subcellular localizations; MF, molecular functions; KEGG, Kyoto Encyclopedia of Genes and Genomes; DEGs, differentially expressed genes.
