# Supplementary material for: Epithelial zinc finger protein in lung adenocarcinoma: prognostic biomarker with molecular and clinical implications
Source: Hereditas. 2025 Jun 18;162:106. doi: 10.1186/s41065-025-00476-7 (PMC12175355; doi:10.1186/s41065-025-00476-7)
Supplement: Supplementary file 9 — Supplementary Material 9 [file 41065_2025_476_MOESM9_ESM.xlsx]

## Sheet: Sheet1
Supplementary Material 6. Gene set enrichment analysis for KLF4-related DEGs.
ID	setSize	enrichmentScore	NES	pvalue	p.adjust	qvalue	rank	leading_edge
REACTOME_EUKARYOTIC_TRANSLATION_ELONGATION	94	-0.754405	-2.81145	1e-10	4.50179e-09	3.82519e-09	6565	tags=84%, list=18%, signal=69%
WP_CYTOPLASMIC_RIBOSOMAL_PROTEINS	88	-0.757494	-2.7797	1e-10	4.50179e-09	3.82519e-09	6336	tags=81%, list=17%, signal=67%
KEGG_RIBOSOME	88	-0.751041	-2.75602	1e-10	4.50179e-09	3.82519e-09	6565	tags=84%, list=18%, signal=69%
REACTOME_SRP_DEPENDENT_COTRANSLATIONAL_PROTEIN_TARGETING_TO_MEMBRANE	113	-0.721555	-2.74919	1e-10	4.50179e-09	3.82519e-09	6565	tags=73%, list=18%, signal=60%
REACTOME_HDACS_DEACETYLATE_HISTONES	91	-0.734538	-2.72131	1e-10	4.50179e-09	3.82519e-09	2532	tags=34%, list=7%, signal=32%
REACTOME_CD22_MEDIATED_BCR_REGULATION	61	-0.773054	-2.6849	1e-10	4.50179e-09	3.82519e-09	3610	tags=67%, list=10%, signal=61%
REACTOME_FCGR_ACTIVATION	69	-0.745792	-2.63654	1e-10	4.50179e-09	3.82519e-09	3610	tags=61%, list=10%, signal=55%
REACTOME_DNA_METHYLATION	62	-0.755167	-2.6316	1e-10	4.50179e-09	3.82519e-09	5763	tags=60%, list=16%, signal=50%
REACTOME_IMMUNOREGULATORY_INTERACTIONS_BETWEEN_A_LYMPHOID_AND_A_NON_LYMPHOID_CELL	186	-0.392047	-1.61844	0.000142997	0.00241943	0.0020558	3849	tags=28%, list=10%, signal=25%
REACTOME_SIRT1_NEGATIVELY_REGULATES_RRNA_EXPRESSION	65	-0.750638	-2.62447	1e-10	4.50179e-09	3.82519e-09	5763	tags=55%, list=16%, signal=47%
GOBP_HUMORAL_IMMUNE_RESPONSE_MEDIATED_BY_CIRCULATING_IMMUNOGLOBULIN	107	-0.503567	-1.90561	1.07925e-05	0.00122621	0.00103671	7921	tags=54%, list=22%, signal=43%
GOBP_KERATINOCYTE_DIFFERENTIATION	169	0.677805	2.29714	1e-10	6.675e-08	5.64342e-08	6638	tags=51%, list=18%, signal=42%
GOBP_SKIN_DEVELOPMENT	300	0.620292	2.20257	1e-10	6.675e-08	5.64342e-08	6847	tags=44%, list=19%, signal=36%
GOBP_IMMUNOGLOBULIN_PRODUCTION	212	-0.517427	-2.15012	1e-10	6.675e-08	5.64342e-08	4106	tags=32%, list=11%, signal=29%
GOBP_EPIDERMAL_CELL_DIFFERENTIATION	233	0.617005	2.14774	1e-10	6.675e-08	5.64342e-08	6638	tags=45%, list=18%, signal=37%
GOBP_EPIDERMIS_DEVELOPMENT	360	0.59112	2.1232	1e-10	6.675e-08	5.64342e-08	6638	tags=41%, list=18%, signal=34%
GOBP_CELL_CELL_ADHESION_VIA_PLASMA_MEMBRANE_ADHESION_MOLECULES	282	0.570316	2.01252	1e-10	6.675e-08	5.64342e-08	6174	tags=44%, list=17%, signal=37%
GOBP_WOUND_HEALING	438	0.506091	1.83731	1e-10	6.675e-08	5.64342e-08	7203	tags=40%, list=20%, signal=33%
GOBP_MITOCHONDRIAL_RESPIRATORY_CHAIN_COMPLEX_ASSEMBLY	92	-0.641797	-2.36155	1.21382e-10	7.202e-08	6.08898e-08	10211	tags=74%, list=28%, signal=53%
GOBP_CYTOPLASMIC_TRANSLATION	159	-0.547722	-2.18941	2.36731e-10	1.26415e-07	1.06878e-07	8436	tags=57%, list=23%, signal=44%
GOCC_IMMUNOGLOBULIN_COMPLEX	151	-0.73781	-2.95914	1e-10	9.31429e-09	7.458e-09	4344	tags=64%, list=12%, signal=57%
GOCC_LARGE_RIBOSOMAL_SUBUNIT	112	-0.669168	-2.56339	1e-10	9.31429e-09	7.458e-09	7288	tags=67%, list=20%, signal=54%
GOCC_RIBOSOMAL_SUBUNIT	178	-0.628199	-2.55705	1e-10	9.31429e-09	7.458e-09	7288	tags=65%, list=20%, signal=52%
GOCC_CYTOSOLIC_RIBOSOME	102	-0.658748	-2.47057	1e-10	9.31429e-09	7.458e-09	6565	tags=74%, list=18%, signal=61%
GOCC_DNA_PACKAGING_COMPLEX	130	-0.628795	-2.46126	1e-10	9.31429e-09	7.458e-09	2532	tags=27%,
GOCC_RIBOSOME	213	-0.557187	-2.32799	1e-10	9.31429e-09	7.458e-09	7288	tags=58%, list=20%, signal=47%
GOCC_MITOCHONDRIAL_PROTEIN_CONTAINING_COMPLEX	264	-0.544446	-2.31265	1e-10	9.31429e-09	7.458e-09	11927	tags=66%, list=33%, signal=45%
GOCC_CELL_CELL_JUNCTION	492	0.492887	1.80433	1.2564e-10	1.02403e-08	8.2e-09	9683	tags=49%, list=26%, signal=37%
GOCC_CYTOSOLIC_LARGE_RIBOSOMAL_SUBUNIT	58	-0.729128	-2.52711	2.198e-10	1.59233e-08	1.275e-08	7219	tags=86%, list=20%, signal=69%
GOCC_IMMUNOGLOBULIN_COMPLEX_CIRCULATING	65	-0.706139	-2.51227	2.964e-10	1.93305e-08	1.547e-08	7664	tags=75%, list=21%, signal=60%
GOMF_STRUCTURAL_CONSTITUENT_OF_RIBOSOME	166	-0.658859	-2.65598	1e-10	8.25916e-08	7.202e-08	7288	tags=69%, list=20%, signal=55%
GOMF_ANTIGEN_BINDING	164	-0.535301	-2.15519	1.515e-10	8.25916e-08	7.202e-08	4992	tags=54%, list=14%, signal=47%
GOMF_ACTIN_BINDING	440	0.480899	1.7467	8.106e-09	2.94527e-06	2.56e-06	8124	tags=41%, list=22%, signal=32%
GOMF_IMMUNOGLOBULIN_RECEPTOR_BINDING	68	-0.65668	-2.28492	4.717e-08	1.28548e-05	1.12e-05	7664	tags=69%, list=21%, signal=55%
GOMF_CARBOHYDRATE_BINDING	270	0.486708	1.7113	2.382e-06	0.000519484	0.000453	6334	tags=31%, list=17%, signal=26%
GOMF_OXIDOREDUCTION_DRIVEN_ACTIVE_TRANSMEMBRANE_TRANSPORTER_ACTIVITY	61	-0.591541	-2.02446	8.27e-06	0.00150243	0.0013101	11078	tags=75%, list=30%, signal=53%
GOMF_STRUCTURAL_CONSTITUENT_OF_CYTOSKELETON	103	0.584874	1.89685	2.609e-05	0.0040636	0.0035436	5752	tags=33%, list=16%, signal=28%
GOMF_ACTIN_FILAMENT_BINDING	217	0.484148	1.67579	4.809e-05	0.0065526	0.0057141	7281	tags=37%, list=20%, signal=30%
GOMF_PROTEIN_HETERODIMERIZATION_ACTIVITY	322	-0.35045	-1.53224	6.364e-05	0.00770808	0.0067217	1923	tags=13%,
GOMF_RRNA_BINDING	66	-0.536043	-1.86232	7.666e-05	0.0083562	0.0072869	9163	tags=56%, list=25%, signal=42%
Abbreviations: GSEA, gene set enrichment analysis; BP, biological processes; CC, subcellular localizations; MF, molecular functions.
